# Supplementary material for: Neopterin and Soluble CD14 Levels as Indicators of Immune Activation in Cases with Indeterminate Pattern and True Positive HIV-1 Infection
Source: PLoS One. 2016 Mar 31;11(3):e0152258. doi: 10.1371/journal.pone.0152258 (PMC4816292; doi:10.1371/journal.pone.0152258)
Supplement: S1 Table — (XLSX) [file pone.0152258.s003.xlsx]

## Sheet: Sayfa1
ITEM NO	NPTRN-kantitative(nmol/L)	SCD14-kantitatif
1	3.95	2.21598
2	127.19	6.71471
3	15.405	4.41539
4	20.145	3.38996
5	9.085	2.49254
6	5.135	2.7174
7	6.715	2.02982
8	3.95	1.53201
9	34.76	4.34767
10	8.295	4.41539
11	34.365	3.7499
12	12.245	2.99165
13	6.32	5.8837
14	8.69	2.4361
15	30.02	6.04953
16	10.665	2.26985
17	43.845	4.09738
18	3.16	3.04653
19	18.565	6.71471
20	96.775	6.44275
21	3.16	3.21618
22	5.53	3.88977
23	10.665	3.91545
24	68.73	7.59062
25	37.525	6.0275
26	16.59	4.99178
27	2.37	4.69668
28	14.615	5.55857
29	7.11	4.40995
30	7.11	2.91692
31	8.295	3.6846
32	1.975	1.76821
33	3.16	4.25635
34	25.675	5.12498
35	5.135	7.00888
36	11.455	6.56988
37	3.555	4.00854
38	2.765	2.14856
39	1.79	4.52199
40	7.505	4.60202
41	3.555	2.90567
42	3.95	5.08717
43	7.505	5.48616
44	1.185	3.32282
45	2.37	5.65276
46	2.765	4.26973
47	1.58	5.40523
48	4.74	3.00761
49	13.825	2.944
50	3.16	3.37312
51	5.16	3.21618
52	3.53	4.88977
53	60.665	2.91545
54	18.73	7.59062
55	37.525	6.0275
56	16.57	3.99178
57	2.39	5.69668
58	4.615	4.55857
59	17.11	5.40995
60	7.15	2.91692
61	8.291	6.21598
62	1.975	2.71471
63	3.16	4.41539
64	15.675	2.38996
65	5.135	3.49254
66	21.455	1.7174
67	2.565	2.02982
68	3.755	2.53201
69	1.79	5.34767
70	3.505	3.41539
71	7.99	2.90567
72	127.15	7.08717
73	25.405	3.48616
74	10.145	4.32282
75	5.135	4.65276
76	9.085	4.26973
77	6.715	3.40523
78	3.95	5.00761
79	38.76	2.944
80	4.295	2.37312
81	3.595	3.99165
82	3.55	5.8837
83	7.505	3.4361
84	1.195	5.04953
85	2.27	2.26985
86	2.765	4.09738
87	1.58	3.04653
88	4.74	6.71471
89	11.825	6.44275
90	5.16	3.75
91	14.345	3.6846
92	32.265	1.76821
93	6.32	4.25635
94	7.68	5.12498
95	31.03	7.00888
96	40.665	6.56988
97	13.845	3.00854
98	3.16	3.14856
99	98.565	5.52199
100	16.775	3.60202
