# Supplementary material for: Neopterin and Soluble CD14 Levels as Indicators of Immune Activation in Cases with Indeterminate Pattern and True Positive HIV-1 Infection
Source: PLoS One. 2016 Mar 31;11(3):e0152258. doi: 10.1371/journal.pone.0152258 (PMC4816292; doi:10.1371/journal.pone.0152258)
Supplement: S2 Table — (XLSX) [file pone.0152258.s004.xlsx]

## Sheet: Sayfa1
SIRA NO	NPTRN-kantitatif(ng/ml)	SCD14-kantitatif
1	3.16	3.97
2	6.715	3.902
3	4.345	3.02
4	3.95	3.91
5	3.555	3.39
6	3.16	2.76
7	6.32	2.71
8	5.53	3.97
9	3.555	3.01
10	6.715	3.906
11	7.11	2.18
12	5.925	3.21
13	6.715	3.28
14	3.95	3.48
15	4.74	3.34
16	4.345	3.95
17	5.135	3.96
18	3.555	3.86
19	5.925	3.84
20	8.295	3.26
21	3.16	3.45
22	3.555	3.91
23	38.71	3.49
24	6.32	3.96
25	4.74	3.65
26	5.135	3.87
27	6.715	3.84
28	5.53	3.88
29	3.16	3.906
30	5.53	3.67
31	4.74	3.68
32	5.135	3.885
33	5.53	3.97
34	6.715	3.861
35	6.32	3.84
36	6.32	3.89
37	4.345	1.86361
38	3.16	2.89452
39	2.37	3.33238
40	2.37	2.90342
41	8.69	3.60989
42	1.975	6.16658
43	1.58	4.3991
44	7.9	6.09686
45	3.16	3.97
46	4.715	3.01
47	6.345	3.906
48	3.95	3.91
49	4.555	3.39
50	2.16	2.76
51	6.32	2.71
52	5.53	3.97
53	3.555	3.902
54	6.715	3.02
55	7.11	2.18
56	5.925	3.21
57	6.715	3.28
58	3.95	3.48
59	5.74	3.84
60	3.345	3.88
61	5.135	2.34
62	3.555	3.95
63	5.925	1.86361
64	8.295	2.89452
65	2.16	3.33238
66	4.555	2.90342
67	18.71	3.60989
68	26.32	6.16658
69	4.74	4.3991
70	6.135	6.09686
71	5.715	3.96
72	5.56	3.76
73	3.13	3.84
74	5.53	3.36
75	4.74	3.45
76	6.135	3.91
77	4.53	2.49
78	5.715	4.96
79	7.32	3.65
80	6.32	3.87
81	4.345	3.906
82	2.16	3.67
83	3.37	3.68
84	2.37	3.885
85	8.7	3.97
86	2.975	3.961
87	1.58	2.94
88	6.9	4.89
