# Supplementary material for: Neopterin and Soluble CD14 Levels as Indicators of Immune Activation in Cases with Indeterminate Pattern and True Positive HIV-1 Infection
Source: PLoS One. 2016 Mar 31;11(3):e0152258. doi: 10.1371/journal.pone.0152258 (PMC4816292; doi:10.1371/journal.pone.0152258)
Supplement: S3 Table — (XLSX) [file pone.0152258.s005.xlsx]

## Sheet: Sayfa1
SIRA NO	NPTRN-kantitatif(ng/ml)	SCD14-kantitatif
1	3.555	3.04
2	5.135	3.92
3	6.32	3.61
4	4.74	2.97
5	9.085	3.84
6	5.53	3.9
7	4.345	3.39
8	3.16	2.29
9	4.74	2.61
10	11.06	3.89
11	9.875	3.91
12	6.32	2.62
13	12.64	3.84
14	12.245	3.86
15	7.9	3.14
16	8.69	3.87
17	3.95	2.75
18	3.95	3.72
19	4.345	2.75
20	9.085	3.86
21	3.555	3.15
22	5.925	3.87
23	3.555	3.12
24	9.875	2.98
25	26.86	3.89
26	6.715	3.968
27	5.135	3.965
28	4.74	3.875
29	3.95	3.2
30	4.74	3.88
31	6.715	3.4
32	4.345	3.88
33	5.135	3.22
34	7.11	3.885
35	10.665	3.94
36	3.16	3.86
37	11.06	3.83
38	6.715	3.888
39	23.305	3.82
40	4.74	3.9
41	5.135	3.31
42	8.69	3.94
43	3.16	3.96
44	5.53	3.85
45	4.345	3.86
46	18.96	3.89
47	39.3	3.84
48	5.135	3.9
49	5.925	3.89
50	5.135	2.93
51	4.555	3.91
52	4.925	2.62
53	4.555	3.84
54	8.875	3.86
55	26.86	3.14
56	6.715	3.87
57	6.135	1.75
58	3.74	3.72
59	3.95	2.75
60	4.74	3.86
61	4.555	3.4
62	5.135	3.88
63	5.32	3.22
64	4.74	3.885
65	8.085	3.94
66	6.53	3.86
67	4.345	2.83
68	3.18	3.888
69	5.74	3.82
70	10.06	3.9
71	5.135	3.31
72	9.69	3.94
73	3.15	2.96
74	4.53	3.85
75	4.345	3.86
76	18.96	3.89
77	39.01	3.84
78	5.135	3.9
79	5.925	2.89
80	6.135	2.93
81	8.875	3.15
82	6.32	3.87
83	11.64	3.12
84	13.245	2.98
85	7.9	3.89
86	7.69	3.968
87	4.95	2.965
88	3.95	3.875
89	4.345	3.2
90	8.085	3.88
91	7.715	3.04
92	4.345	2.99
93	5.135	3.65
94	7.11	0.97
95	10.665	3.84
96	3.16	3.99
97	11.06	3.39
98	6.715	3.29
99	22.305	3.63
100	4.74	3.89
