# Supplementary material for: Neopterin and Soluble CD14 Levels as Indicators of Immune Activation in Cases with Indeterminate Pattern and True Positive HIV-1 Infection
Source: PLoS One. 2016 Mar 31;11(3):e0152258. doi: 10.1371/journal.pone.0152258 (PMC4816292; doi:10.1371/journal.pone.0152258)
Supplement: S4 Table — (XLS) [file pone.0152258.s006.xls]

## Sheet: Sheet1
Correlations
hiv
Correlationsa
		SCD14
NPTRN_ngml	r	0.385489
	p	<0.001
	N	100
a. grup = 1
ihiv
Correlationsa
		SCD14
NPTRN_ngml	r	0.150172
	p	0.162556	NS
	n	88
a. grup = 2
control
Correlationsa
		SCD14
NPTRN_ngml	r	0.160056
	p	0.111674	NS
	n	100
a. grup = 3
