# Supplementary material for: Neopterin and Soluble CD14 Levels as Indicators of Immune Activation in Cases with Indeterminate Pattern and True Positive HIV-1 Infection
Source: PLoS One. 2016 Mar 31;11(3):e0152258. doi: 10.1371/journal.pone.0152258 (PMC4816292; doi:10.1371/journal.pone.0152258)
Supplement: S5 Table — (XLS) [file pone.0152258.s007.xls]

## Sheet: Sheet1
Oneway anova
		N	Mean	Std. Deviation	Minimum	Maximum
NPTRN_ngml	hiv	100	15.7685	23.7412	1.185	127.19
	ihiv	88	5.73659	4.76992	1.58	38.71
	control	100	7.9069	6.49619	3.15	39.3
	Total	288	9.97346	15.3158	1.185	127.19
SCD14	hiv	100	4.2063	1.50775	1.53201	7.59062
	ihiv	88	3.64833	0.791458	1.86361	6.16658
	control	100	3.51562	0.536303	0.97	3.99
	Total	288	3.79599	1.07982	0.97	7.59062
ANOVA
		F	p
NPTRN_ngml	Between Groups	12.3391	7.25486e-06	<0.001	1vs 2 p<0.001	1 vs 3 p= 0.001	2 vs 3 p= 0.57	tukey testi
SCD14	Between Groups	12.3123	7.43583e-06	<0.001	1vs 2 p=0.001	1 vs 3 p< 0.001	2 vs 3 p= 0.66	tukey testi
Post Hoc Tests
Multiple Comparisons
Tukey HSD
Dependent Variable			p
NPTRN_ngml	1	2	1.48053e-05
		3	0.000579696
	2	3	0.573
SCD14	1	2	0.000837127
		3	1.22093e-05
	2	3	0.657565
	3	1	1.22093e-05
		2	0.657565
t-Test
Group Statistics
totalhiv_vs_control		N	Mean	Std. Deviation	t	p
NPTRN_ngml	hiv + ihiv	188	11.0727	18.2805	2.1346	0.0337335
	control	100	7.9069	6.49619
SCD14	hiv + ihiv	188	3.94512	1.25415	4.05068	6.64214e-05	<0.001
	control	100	3.51562	0.536303
