# Supplementary material for: Neopterin and Soluble CD14 Levels as Indicators of Immune Activation in Cases with Indeterminate Pattern and True Positive HIV-1 Infection
Source: PLoS One. 2016 Mar 31;11(3):e0152258. doi: 10.1371/journal.pone.0152258 (PMC4816292; doi:10.1371/journal.pone.0152258)
Supplement: S6 Table — (XLS) [file pone.0152258.s008.xls]

## Sheet: Sheet1
ROC Curve
Coordinates of the Curve
Test Result Variable(s):	SCD14
Positive if Greater Than or Equal Toa	Sensitivity	1 - Specificity	specificity
-0.03	1	1	0
1.251	1	0.99	0.01
1.6247	0.99	0.99	0.01
1.7337	0.98	0.99	0.01
1.7591	0.98	0.98	0.02
1.76821	0.98	0.98	0.02
1.89902	0.96	0.98	0.02
2.08919	0.94	0.98	0.02
2.18227	0.93	0.98	0.02
2.24292	0.92	0.98	0.02
2.27992	0.9	0.98	0.02
2.33156	0.9	0.97	0.03
2.38154	0.89	0.97	0.03
2.41303	0.88	0.97	0.03
2.46432	0.87	0.97	0.03
2.51228	0.86	0.97	0.03
2.571	0.85	0.97	0.03
2.615	0.85	0.96	0.04
2.66736	0.85	0.94	0.06
2.71606	0.84	0.94	0.06
2.7337	0.83	0.94	0.06
2.79	0.83	0.91	0.09
2.86	0.83	0.9	0.1
2.89784	0.83	0.89	0.11
2.91056	0.81	0.89	0.11
2.91618	0.8	0.89	0.11
2.92346	0.78	0.89	0.11
2.937	0.78	0.87	0.13
2.952	0.76	0.87	0.13
2.9625	0.76	0.86	0.14
2.9675	0.76	0.85	0.15
2.975	0.76	0.84	0.16
2.985	0.76	0.82	0.18
2.99082	0.76	0.81	0.19
2.99963	0.75	0.81	0.19
3.00808	0.74	0.81	0.19
3.02427	0.73	0.81	0.19
3.04326	0.73	0.79	0.21
3.08326	0.71	0.79	0.21
3.13	0.71	0.77	0.23
3.14428	0.71	0.75	0.25
3.14928	0.7	0.75	0.25
3.175	0.7	0.73	0.27
3.20809	0.7	0.71	0.29
3.21809	0.68	0.71	0.29
3.255	0.68	0.69	0.31
3.3	0.68	0.68	0.32
3.31641	0.68	0.66	0.34
3.34797	0.67	0.66	0.34
3.38154	0.66	0.66	0.34
3.38998	0.65	0.66	0.34
3.395	0.65	0.64	0.36
3.40262	0.65	0.62	0.38
3.41031	0.64	0.62	0.38
3.42575	0.63	0.62	0.38
3.46113	0.62	0.62	0.38
3.48935	0.61	0.62	0.38
3.54728	0.6	0.62	0.38	manuel
3.60601	0.59	0.62	0.38
3.62	0.59	0.61	0.39
3.64	0.59	0.6	0.4
3.6673	0.59	0.59	0.41
3.7023	0.57	0.59	0.41
3.73495	0.57	0.57	0.43
3.74995	0.56	0.57	0.43
3.785	0.55	0.57	0.43
3.825	0.55	0.55	0.45
3.835	0.55	0.54	0.46
3.845	0.55	0.48	0.52
3.855	0.55	0.46	0.54
3.865	0.55	0.38	0.62
3.8725	0.55	0.34	0.66
3.8775	0.55	0.32	0.68
3.8825	0.55	0.28	0.72
3.8865	0.55	0.26	0.74
3.88888	0.55	0.24	0.76	manuel
3.88988	0.54	0.24	0.76
3.895	0.54	0.17	0.83
3.905	0.54	0.12	0.88
3.91272	0.54	0.1	0.9
3.91772	0.53	0.1	0.9
3.93	0.53	0.09	0.91
3.95	0.53	0.05	0.95
3.9625	0.53	0.04	0.96
3.9665	0.53	0.03	0.97
3.979	0.53	0.01	0.99
3.99082	0.53	0	1
3.99172	0.52	0	1
4.00016	0.51	0	1
4.05296	0.5	0	1
4.17687	0.48	0	1
4.26304	0.46	0	1
4.29628	0.44	0	1
4.33525	0.43	0	1
4.37881	0.42	0	1
4.41267	0.41	0	1
4.46869	0.38	0	1
4.54028	0.37	0	1
4.5803	0.36	0	1
4.62739	0.35	0	1
4.67472	0.34	0	1
4.79322	0.33	0	1
4.94078	0.32	0	1
4.9997	0.31	0	1
5.02857	0.3	0	1
5.06835	0.29	0	1
5.10607	0.28	0	1
5.23632	0.26	0	1
5.37645	0.25	0	1
5.40759	0.24	0	1
5.44806	0.23	0	1
5.50408	0.22	0	1
5.54028	0.21	0	1
5.60566	0.2	0	1
5.67472	0.19	0	1
5.79019	0.18	0	1
5.9556	0.16	0	1
6.03852	0.14	0	1
6.13276	0.13	0	1
6.32937	0.12	0	1
6.50632	0.1	0	1
6.6423	0.08	0	1
6.8618	0.05	0	1
7.04802	0.03	0	1
7.33889	0.02	0	1
8.59062	0	0	1
