# Supplementary material for: Neopterin and Soluble CD14 Levels as Indicators of Immune Activation in Cases with Indeterminate Pattern and True Positive HIV-1 Infection
Source: PLoS One. 2016 Mar 31;11(3):e0152258. doi: 10.1371/journal.pone.0152258 (PMC4816292; doi:10.1371/journal.pone.0152258)
Supplement: S7 Table — (XLSX) [file pone.0152258.s009.xlsx]

## Sheet: Sheet1
HIV-PCG Patient Control Group		HIV-IHIV		HIV-HCG Healthy Control Group
NPTRN-quantitative(nnol/L)	SCD14-kantitatif	NPTRN-quantitative(ng/ml)	SCD14-quantitative	NPTRN-quantitative(nmol/L)	SCD14-quantitative
3.95	2.21598	3.16	3.97	3.555	3.04
127.19	6.71471	6.715	3.902	5.135	3.92
15.405	4.41539	4.345	3.02	6.32	3.61
20.145	3.38996	3.95	3.91	4.74	2.97
9.085	2.49254	3.555	3.39	9.085	3.84
5.135	2.7174	3.16	2.76	5.53	3.9
6.715	2.02982	6.32	2.71	4.345	3.39
3.95	1.53201	5.53	3.97	3.16	2.29
34.76	4.34767	3.555	3.01	4.74	2.61
8.295	4.41539	6.715	3.906	11.06	3.89
34.365	3.7499	7.11	2.18	9.875	3.91
12.245	2.99165	5.925	3.21	6.32	2.62
6.32	5.8837	6.715	3.28	12.64	3.84
8.69	2.4361	3.95	3.48	12.245	3.86
30.02	6.04953	4.74	3.34	7.9	3.14
10.665	2.26985	4.345	3.95	8.69	3.87
43.845	4.09738	5.135	3.96	3.95	2.75
3.16	3.04653	3.555	3.86	3.95	3.72
18.565	6.71471	5.925	3.84	4.345	2.75
96.775	6.44275	8.295	3.26	9.085	3.86
3.16	3.21618	3.16	3.45	3.555	3.15
5.53	3.88977	3.555	3.91	5.925	3.87
10.665	3.91545	38.71	3.49	3.555	3.12
68.73	7.59062	6.32	3.96	9.875	2.98
37.525	6.0275	4.74	3.65	26.86	3.89
16.59	4.99178	5.135	3.87	6.715	3.968
2.37	4.69668	6.715	3.84	5.135	3.965
14.615	5.55857	5.53	3.88	4.74	3.875
7.11	4.40995	3.16	3.906	3.95	3.2
7.11	2.91692	5.53	3.67	4.74	3.88
8.295	3.6846	4.74	3.68	6.715	3.4
1.975	1.76821	5.135	3.885	4.345	3.88
3.16	4.25635	5.53	3.97	5.135	3.22
25.675	5.12498	6.715	3.861	7.11	3.885
5.135	7.00888	6.32	3.84	10.665	3.94
11.455	6.56988	6.32	3.89	3.16	3.86
3.555	4.00854	4.345	1.86361	11.06	3.83
2.765	2.14856	3.16	2.89452	6.715	3.888
1.79	4.52199	2.37	3.33238	23.305	3.82
7.505	4.60202	2.37	2.90342	4.74	3.9
3.555	2.90567	8.69	3.60989	5.135	3.31
3.95	5.08717	1.975	6.16658	8.69	3.94
7.505	5.48616	1.58	4.3991	3.16	3.96
1.185	3.32282	7.9	6.09686	5.53	3.85
2.37	5.65276	3.16	3.97	4.345	3.86
2.765	4.26973	4.715	3.01	18.96	3.89
1.58	5.40523	6.345	3.906	39.3	3.84
4.74	3.00761	3.95	3.91	5.135	3.9
13.825	2.944	4.555	3.39	5.925	3.89
3.16	3.37312	2.16	2.76	5.135	2.93
5.16	3.21618	6.32	2.71	4.555	3.91
3.53	4.88977	5.53	3.97	4.925	2.62
60.665	2.91545	3.555	3.902	4.555	3.84
18.73	7.59062	6.715	3.02	8.875	3.86
37.525	6.0275	7.11	2.18	26.86	3.14
16.57	3.99178	5.925	3.21	6.715	3.87
2.39	5.69668	6.715	3.28	6.135	1.75
4.615	4.55857	3.95	3.48	3.74	3.72
17.11	5.40995	5.74	3.84	3.95	2.75
7.15	2.91692	3.345	3.88	4.74	3.86
8.291	6.21598	5.135	2.34	4.555	3.4
1.975	2.71471	3.555	3.95	5.135	3.88
3.16	4.41539	5.925	1.86361	5.32	3.22
15.675	2.38996	8.295	2.89452	4.74	3.885
5.135	3.49254	2.16	3.33238	8.085	3.94
21.455	1.7174	4.555	2.90342	6.53	3.86
2.565	2.02982	18.71	3.60989	4.345	2.83
3.755	2.53201	26.32	6.16658	3.18	3.888
1.79	5.34767	4.74	4.3991	5.74	3.82
3.505	3.41539	6.135	6.09686	10.06	3.9
7.99	2.90567	5.715	3.96	5.135	3.31
127.15	7.08717	5.56	3.76	9.69	3.94
25.405	3.48616	3.13	3.84	3.15	2.96
10.145	4.32282	5.53	3.36	4.53	3.85
5.135	4.65276	4.74	3.45	4.345	3.86
9.085	4.26973	6.135	3.91	18.96	3.89
6.715	3.40523	4.53	2.49	39.01	3.84
3.95	5.00761	5.715	4.96	5.135	3.9
38.76	2.944	7.32	3.65	5.925	2.89
4.295	2.37312	6.32	3.87	6.135	2.93
3.595	3.99165	4.345	3.906	8.875	3.15
3.55	5.8837	2.16	3.67	6.32	3.87
7.505	3.4361	3.37	3.68	11.64	3.12
1.195	5.04953	2.37	3.885	13.245	2.98
2.27	2.26985	8.7	3.97	7.9	3.89
2.765	4.09738	2.975	3.961	7.69	3.968
1.58	3.04653	1.58	2.94	4.95	2.965
4.74	6.71471	6.9	4.89	3.95	3.875
11.825	6.44275			4.345	3.2
5.16	3.75			8.085	3.88
14.345	3.6846			7.715	3.04
32.265	1.76821			4.345	2.99
6.32	4.25635			5.135	3.65
7.68	5.12498			7.11	0.97
31.03	7.00888			10.665	3.84
40.665	6.56988			3.16	3.99				BDNF	BDNF	BDNF	NT3	NT3	NT3
13.845	3.00854			11.06	3.39				PaCP	PeCP	CPS	PaCP	PeCP	CPS
3.16	3.14856			6.715	3.29			x	1267.21	1145.85	1403.45	322.968	360.125	292.589
98.565	5.52199			22.305	3.63			BDNF	271.548	297.123	403.139	153.399	121.765	126.034
16.775	3.60202			4.74	3.89			NT-3	248.3	407.324	685.851	329.895	157.918	175.491
PCG		IHIV		HCG				as	10	300	500	2000	2500	3500
Neopterin	sCD14	Neopterin	sCD14	Neopterin	sCD14			whisker top	1533.5	1187.56	930.42	506.644	173.986	360.276
1.185	1.53201	1.58	1.86361	3.15	0.97	min		whisker low	455.681	280.383	381.748	241.272	234.243	79.335
3.55375	3.00362	3.555	3.275	4.555	3.1475	q1			Neopterin	Neopterin	Neopterin	sCD14	sCD14	sCD14
7.13	4.05296	5.135	3.8	5.635	3.84	median			IHIV	PCG	HCG	IHIV	PCG	HCG
16.575	5.36206	6.32	3.91	8.73625	3.888	q3		x	3.555	3.55375	4.555	32.75	30.0362	31.475
127.19	7.59062	38.71	6.16658	39.3	3.99	max		Neopterin	1.58	3.57625	1.08	5.25	10.4935	6.925
3.55375	3.00362	3.555	3.275	4.555	3.1475	Box1		sCD14	1.185	9.445	3.10125	1.1	13.091	0.48
3.57625	1.04935	1.58	0.525	1.08	0.6925	Box2		çizgi	3	1	6	10	7	12
9.445	1.3091	1.185	0.11	3.10125	0.048	Box3		yeni whisker top	4.1475	19.5319	6.27188	9.525	22.2855	1.02
110.615	2.22855	32.39	2.25658	30.5637	0.102	whisker top		whisker low	1.975	2.36875	1.405	14.1139	14.7161	21.775
2.36875	1.47161	1.975	1.41139	1.405	2.1775	whisker low
13.0212	2.35844	2.765	0.635	4.18125	0.7405	q3-q1
19.5319	3.53767	4.1475	0.9525	6.27188	1.11075	q3-q1*1,5
36.1069	8.89973	10.4675	4.8625	15.0081	4.99875	upper
19.5319		4.1475	0.9525	6.27188		yeni whisker top
IHIV		PCG		HCG
Neopterin	sCD14	Neopterin	sCD14	Neopterin	sCD14
3.55375	3.00362	3.555	3.275	4.555	3.1475	Box1
3.57625	1.04935	1.58	0.525	1.08	0.6925	Box2
9.445	1.3091	1.185	0.11	3.10125	0.048	Box3
19.5319	2.22855	4.1475	0.9525	6.27188	0.102	yeni whisker top
2.36875	1.47161	1.975	1.41139	1.405	2.1775	whisker low
